# Supplementary material for: CellUntangler: Separating distinct biological signals in single-cell data with deep generative models
Source: Cell Genom. 2025 Dec 1;6(2):101073. doi: 10.1016/j.xgen.2025.101073 (PMC12903416; doi:10.1016/j.xgen.2025.101073)
Supplement: Table S1. List of marker genes used in this study, related to STAR Methods — Marker genes were used to capture (A) cell cycle, (B) liver zonation, (C) tissue dissociation, (D) peripheral blood mononuclear cell types, and (E) IFN-β response. [file mmc2.xlsx]

## Sheet: A
cell_cycle_genes_human	cell_cycle_genes_mouse
ACAT2	Acat2
ACOT7	Acat3
ACYP1	Acot7
ALYREF	Acyp1
ANLN	Alyref
ANP32E	Alyref2
ARHGAP11A	Alyreffm1
ARHGAP11B	Alyreffm10
ASF1B	Alyreffm11
ASPM	Alyreffm3
ATAD2	Alyreffm4
ATAD5	Alyreffm5
AURKA	Alyreffm6
AURKB	Alyreffm7
BARD1	Alyreffm8
BIRC5	Alyreffm9
BLM	Anln
BRCA1	Anp32e
BRCA2	Arhgap11a
BRIP1	Arhgap11a
BUB1	Asf1b
BUB1B	Aspm
C19orf48	Atad2
C21orf58	Atad5
CASC5	Aurka
CASP8AP2	Aurkb
CBX5	Bard1
CCDC167	Birc5
CCDC18	Blm
CCDC34	Brca1
CCNA2	Brca2
CCNB1	Brip1
CCNB2	Bub1
CCNE2	Bub1b
CDC20	2410002F23Rik
CDC25C	2610028H24Rik
CDC45	Knl1
CDC6	Casc5
CDCA2	Casp8ap2
CDCA3	Cbx5
CDCA4	Ccdc167
CDCA5	Ccdc18
CDCA7	Ccdc34
CDCA8	Ccna2
CDK1	Ccnb1
CDKN2C	Ccnb1-ps
CDKN3	Ccnb2
CDT1	Ccne2
CENPA	Cdc20
CENPE	Cdc25c
CENPF	Cdc45
CENPH	Cdc6
CENPK	Cdca2
CENPM	Cdca3
CENPN	Cdca4
CENPU	Cdca5
CENPW	Cdca7
CEP152	Cdca8
CEP55	Cdk1
CEP78	Cdkn2c
CHAF1A	Cdkn3
CHAF1B	Cdt1
CHEK1	Cenpa
CKAP2	Cenpe
CKAP2L	Cenpf
CKAP5	Cenph
CKS1B	Cenpk
CKS2	Cenpm
CLSPN	Cenpn
CTCF	Cenpu
DDX39A	Cenpw
DEPDC1	Cep152
DHFR	Cep55
DIAPH3	Cep78
DLGAP5	Chaf1a
DNAJC9	Chaf1b
DSCC1	Chek1
DTL	Ckap2
DTYMK	Ckap2l
E2F1	Ckap5
E2F8	Cks1b
EBP	Cks2
ECT2	Clspn
ESCO2	Ctcf
EXO1	Ddx39a
EXOSC8	Depdc1a
EZH2	Dhfr
FAM111A	Diaph3
FAM111B	Dlgap5
FAM64A	Dnajc9
FANCD2	Dscc1
FANCI	Dtl
FBXO5	Dtymk
FEN1	E2f1
FOXM1	E2f8
G2E3	Ebp
GAS2L3	Ect2
GGH	Esco2
GINS2	Exo1
GMNN	Exosc8
GTSE1	Ezh2
H2AFX	Fam111a
HAT1	Pimreg
HAUS1	Fam64a
HELLS	Fancd2
HINT2	Fanci
HIRIP3	Fbxo5
HIST1H1B	Fen1
HIST1H1D	Foxm1
HIST1H1E	G2e3
HJURP	Gas2l3
HMGB2	Ggh
HMGB3	Gins2
HMMR	Gmnn
HN1	Gtse1
ITGB3BP	H2ax
KIAA0101	H2afx
KIAA1524	Hat1
KIF11	Haus1
KIF14	Hells
KIF15	Hint2
KIF20B	Hirip3
KIF22	H1f5
KIF23	Hist1h1b
KIF2C	H1f3
KIF4A	Hist1h1d
KIFC1	H1f4
KNSTRN	Hist1h1e
KPNA2	Hjurp
LBR	Hmgb2
LIG1	Hmgb3
LMNB1	Hmmr
LMNB2	Jpt1
LRR1	Hn1
MAD2L1	Itgb3bp
MAD2L2	Pclaf
MAGOHB	Cip2a
MCM2	Kif11
MCM3	Kif14
MCM4	Kif15
MCM5	Kif20b
MCM6	Kif22
MCM7	Kif23
MELK	Kif2c
MKI67	Kif4
MLF1IP	Kifc1
MND1	Kifc5b
MSH2	Knstrn
MTHFD1	Kpna2
MXD3	Kpna2rt
MYBL2	Lbr
MZT1	Lig1
NASP	Lmnb1
NCAPD2	Lmnb2
NCAPD3	Lrr1
NCAPG	Mad2l1
NCAPG2	Mad2l2
NCAPH	Magohb
NDC80	Mcm2
NEK2	Mcm3
NUF2	Mcm4
NUSAP1	Mcm5
ORC6	Mcm6
PAQR4	Mcm7
PBK	Melk
PCNA	Mki67
PHF19	Cenpu
PLK1	Mlf1ip
POLA1	Mnd1
POLD3	Msh2
PRC1	Mthfd1
PRIM1	Mxd3
PSRC1	Mybl2
PTTG1	Mzt1
PXMP2	Nasp
RACGAP1	Ncapd2
RAD51	Ncapd3
RAD51AP1	Ncapg
RAD51C	Ncapg2
RANGAP1	Ncaph
RFC2	Ndc80
RFC3	Nek2
RFC4	Nuf2
RNASEH2A	Nusap1
RPA2	Orc6
RPL39L	Paqr4
RRM1	Pbk
RRM2	Pcna
SAC3D1	Phf19
SAE1	Plk1
SAMD1	Pola1
SGOL1	Pold3
SGOL2	Prc1
SHCBP1	Prim1
SLBP	Psrc1
SMC2	Pttg1
SMC4	Pxmp2
SNRNP25	Racgap1
SPC25	Rad51
SPDL1	Rad51ap1
STMN1	Rad51c
TACC3	Rangap1
TCF19	Rfc2
TFDP1	Rfc3
TIPIN	Rfc4
TK1	Rnaseh2a
TMEM106C	Rpa2
TMPO	Rpl39l
TOP2A	Rrm1
TOPBP1	Rrm2
TPX2	Sac3d1
TROAP	Sae1
TTK	Samd1
TUBB4B	Sgo1
TYMS	Sgol1
UBE2C	Sgo2a
UBE2T	Sgo2b
UBR7	Shcbp1
UHRF1	Slbp
UNG	Smc2
USP1	Smc4
VRK1	Snrnp25
WDR34	Spc25
WDR76	Spdl1
WEE1	Stmn1
WHSC1	Tacc3
YEATS4	Tcf19
ZNF367	Tfdp1
ZWINT	Tipin
	Tk1
	Tmem106c
	Tmpo
	Top2a
	Topbp1
	Tpx2
	Troap
	Ttk
	Tubb4b
	Tyms
	Ube2c
	Ube2t
	Ubr7
	Uhrf1
	Ung
	Usp1
	Vrk1
	Dync2i2
	Wdr34
	Wdr76
	Wee1
	Nsd2
	Whsc1
	Yeats4
	Zfp367
	Zwint

## Sheet: B
mouse_liver_zonation_genes
rplp2
cyp4a12a
neat1
ass1
rpl32
akr1c6
prdx1
lect2
hp
wfdc21
pon1
serpina1e
selenbp2
cps1
wdr89
slc22a1
tsc22d3
alb
sfxn1
herpud1
apoa2
acaa1b
cyp7b1
aldh1a1
tat
gm10116
cyp3a11
gls2
gm11808
saa1
hpx
cebpb
slco1b2
hal
gm42418
hsd17b13
csad
cyp2c54
cyp4a10
gulo
pigr
rgn
cyp2c37
cyp2c50
cyp2f2
cyp1a2
cyp2c29
glul
cyp2e1
oat

## Sheet: C
mast_cells_tissue_activation_genes
ATF3
BTG2
CEBPB
CEBPD
CXCL3
CXCL2
CXCL1
DNAJA1
DNAJB1
DUSP1
EGR1
FOS
FOSB
HSP90AA1
HSP90AB1
HSPA1A
HSPA1B
HSPA1A
HSPA1B
HSPA8
HSPB1
HSPE1
HSPH1
ID3
IER2
JUN
JUNB
JUND
MT1X
NFKBIA
NR4A1
PPP1R15A
SOCS3
ZFP36

## Sheet: D
pbmcs_cell_type_marker_genes
AHSP
AIF1
ALAS2
AP3M2
AQP3
B2M
BANK1
CA1
CCDC50
CCDC88A
CCL5
CCR7
CCR9
CD14
CD19
CD2
CD244
CD247
CD27
CD28
CD3D
CD3E
CD3G
CD4
CD40LG
CD44
CD5
CD69
CD74
CD79A
CD79B
CD86
CD8A
CD8B
CDCA7
CDKN1C
CMC1
COTL1
CST3
CST7
CTLA4
CTSD
CTSS
CTSW
CXCR3
DPP4
DUSP1
DUSP2
FAS
FCER1G
FCGR3A
FCN1
FGFBP2
FHIT
FOS
FYB1
G0S2
GNLY
GP6
GZMA
GZMB
GZMK
HBD
HBM
HBZ
HCST
HES4
HLA-DMA
HLA-DPA1
HLA-DPB1
HLA-DQA1
HLA-DQB1
HLA-DRA
HLA-DRB1
HOPX
ICOS
IER5
IFIT1B
IFITM3
IFNG
IFNG-AS1
IGFBP7
IGHM
IL1B
IL2
IL2RA
IL2RB
IL32
IL3RA
IL7R
IRF4
IRF7
IRF8
ITGA4
ITGB1
ITGB3
ITM2A
ITM2C
JUN
KDF1
KLRB1
KLRC1
KLRC2
KLRD1
KLRF1
KLRG1
LDHB
LEF1
LGALS1
LILRA4
LIMS1
LINC02446
LST1
LTB
LYAR
LYZ
MAF
MAL
MALAT1
MEF2C
MIR4435-2HG
MNDA
MS4A1
MS4A6A
MS4A7
MZB1
NAP1L1
NEAT1
NKG7
NOSIP
NUCB2
ODF2L
PDE4D
PIK3IP1
PLD4
PRF1
PSAP
PTPRC
RALGPS2
RHOC
S100A12
S100A4
S100A8
S100A9
SARAF
SELENBP1
SELL
SERINC5
SERPINA1
SERPINF1
SLC4A1
SLC4A4
SMPD3
SNCA
SPIB
SPON2
SPTSSB
SYNE2
TAGLN2
TCF4
TCF7
TCF7L2
TIGIT
TMCC2
TMIGD2
TMSB10
TMSB4X
TNF
TNFRSF13C
TNFRSF4
TNFRSF9
TOB1
TPM2
TPT1
TRAC
TRAT1
TRDC
TRGC2
TRIM58
TSHZ2
TYROBP
UGCG
VCAN
XCL1
XCL2
YBX1

## Sheet: E
ifn_beta_genes
C19orf66
C5orf56
CCL8
CD38
CMPK2
CXCL10
DDX58
DDX60
DDX60L
DHX58
EIF2AK2
EPSTI1
FBXO6
GBP1
GBP4
HELZ2
HERC5
HERC6
HSH2D
IFI16
IFI35
IFI44
IFI44L
IFI6
IFIH1
IFIT1
IFIT2
IFIT3
IFIT5
IFITM1
IFITM2
IFITM3
LY6E
MT2A
MX1
MX2
NEXN
NMI
NT5C3A
NUB1
OAS1
OAS2
OAS3
OASL
PARP14
PARP9
PHF11
PPM1K
RBCK1
RNF213
RSAD2
RTP4
SAMD9
SAMD9L
SMCHD1
SOCS1
SP110
SPATS2L
STAT1
TNFSF10
TREX1
TRIM22
UBE2L6
XAF1
XRN1
